# Supplementary material for: Structure and Properties of Sprayed Polyurethane Bio-Based Foams Produced Under Varying Fabrication Parameters
Source: Polymers (Basel). 2025 Sep 18;17(18):2522. doi: 10.3390/polym17182522 (PMC12473794; doi:10.3390/polym17182522)
Supplement: Supplementary file 1 [file polymers-17-02522-s001.zip]

Archive with 1 entries (1 files):
- polymers-3825610-supplementary.pdf
